# Supplementary material for: The Quality of Life after Endometrial Cancer Study: Baseline Characteristics and Patient-Reported Outcomes
Source: Curr Oncol. 2024 Sep 17;31(9):5557–72. doi: 10.3390/curroncol31090412 (PMC11431380; doi:10.3390/curroncol31090412)
Supplement: Supplementary file 1 [file curroncol-31-00412-s001.zip]

Archive with 1 entries (1 files):
- curroncol-3192915 - supplementary materials.pdf
